# Supplementary material for: High mutation burden of circulating cell‐free DNA in early‐stage breast cancer patients is associated with a poor relapse‐free survival
Source: Cancer Med. 2020 Jun 29;9(16):5922–31. doi: 10.1002/cam4.3258 (PMC7433819; doi:10.1002/cam4.3258)
Supplement: Supplementary file 2 — File S2 [file CAM4-9-5922-s002.csv]

AKT1
ARID1A
BRCA1
BRCA2
CCND1
CDH1
CDKN2A
ERBB2
FGFR1
GATA3
MAP2K4
MAP3K1
MYC
NCOR1
PIK3CA
PTEN
RB1
TP53
ZNF217
CBFB
RUNX1
BRAF
KEAP1
NFE2L2
PALB2
